# Supplementary material for: Meta-Analysis—Correlation between Spiral Ganglion Cell Counts and Speech Perception with a Cochlear Implant
Source: Audiol Res. 2021 May 26;11(2):220–6. doi: 10.3390/audiolres11020020 (PMC8161437; doi:10.3390/audiolres11020020)
Supplement: Supplementary file 1 [file audiolres-11-00020-s001.zip]

Archive with 1 entries (1 files):
- audiolres-1104515-supplementary.xlsx
