# Supplementary material for: Meta-Analysis—Correlation between Spiral Ganglion Cell Counts and Speech Perception with a Cochlear Implant
Source: Audiol Res. 2021 May 26;11(2):220–6. doi: 10.3390/audiolres11020020 (PMC8161437; doi:10.3390/audiolres11020020)
Supplement: Supplementary file 1 [file audiolres-11-00020-s001.zip › audiolres-1104515-supplementary.xlsx]

## Sheet: Full table
	Subject		Side	Gender	Age (y) at			Spiral ganglion cell count	Word recognition		Depth of insertion
	No.	Implant Type	Implanted		Implantation	Death	Deafness	Total No.	Score (%)			Comments
Nadol 2001
	Nadol 1	Ineraid	R	F	52	54	48	4638	30	Estimated NU-6 from non-specific speech test	22	Duplicate
	Nadol 2	Nucleus 22	R	M	65	67	65	4945	30	NU-6	19	Duplicate
	Nadol 3	Nucleus 22	L		59	67	47	17418	0	NU-6	21
	Nadol 4	Ineraid	L	F	69	70	68	9730		NU-6	22
	Nadol 5	Nucleus 22	R	M	77	84	77	1445	30	NU-6	20	Duplicate
	Nadol 6	Nucleus 22	L	M	70	73	65	6691	10	NU-6	22	Duplicate
	Nadol 7	Ineraid	L	M	68	70	56	391	16	NU-6	21	Duplicate
	Nadol 8	Ineraid	R	M	65	72	20	10891	13	Estimated NU-6 from non-specific speech test	24	Duplicate
Khan, 2005
	Khan 1	Nucleus 22	R	M	65	67	N/A	15023	30	NU-6	16.5	Duplicate
	Khan 2	Nucleus 22	L	F	54	63	N/A	7665	56	NU-6	16.8
	Khan 3	Nucleus 22 mini	L	M	70	73	N/A	12190	10	NU-6	17.8	Duplicate
	Khan 4	Nucleus 22	R	M	77	84	N/A	2471	30	NU-6	13.1	Duplicate
	Khan 5	Nucleus 22	L	M	74	81	N/A	11477	44	NU-6
	Khan 6	Nucleus 22	R	M	58	70	N/A	2240	14	NU-6	15
	Khan 7	Nucleus 22 mini	R	M	62	74	N/A	3564	16	NU-6	19.6	Duplicate
	Khan 8	Nucleus 22	R	F	75	78	N/A	3759	16	NU-6	21
	Khan 9	Nucleus 24 M	R	M	65	69	N/A	7532	66	NU-6	16.2
	Khan 10	Ineraid	R	F	52	54	N/A	11701	30	NU-6	23.5	Duplicate
	Khan 11	Ineraid	L	M	68	70	N/A	1443	16	NU-6	20.2	Duplicate
	Khan 12	Ineraid	R	M	65	72	N/A	14578	2	NU-6	20.5	Duplicate
	Khan 13	Ineraid	L	M	74	84	N/A	6531	22	NU-6	20.5	Duplicate
	Khan 14	Ineraid	R	M	65	77	N/A	7945	40	NU-6	21.5
	Khan 15	Clarion	L	M	72	78	N/A	11424	0	NU-6 estimated from CID	9	Duplicate
Li 2007
	Li 1	Nucleus Contour	L	M	71	72	N/A	11424	8	NU-6 or CNC	19
	Li 2	Nucleus 24	R	M	66	69	N/A	7532	66	NU-6 or CNC	11
	Li 3	Nucleus 22	R	F	75,76	78	N/A	9254	16	NU-6 or CNC	19
	Li 4	Clarion	L	M	72	78	N/A	10137	0	Nu-6 estimated from CID	7	Duplicate
	Li 5	Nucleus 22	L	F	54	64	N/A	7665	56	NU-6 or CNC	15
	Li 6	Ineraid	L	M	74	84	N/A	6531	22	NU-6 or CNC	22	Duplicate
	Li 7	Ineraid	R	M	30	46	N/A	12648	70	NU-6 or CNC	23
	Li 8	Nucleus 22	R	M	76	83	N/A	1075	30	NU-6 or CNC	20
	Li 9	Nucleus 22	R	M	62	74	N/A	3162	16	NU-6 or CNC	19	Duplicate
	Li 10	Nucleus 22	R	M	82	94	N/A	9798	40	NU-6 or CNC	16
	Li 11	Nucleus 22	L	M	80	91	N/A	8193	12	NU-6 or CNC	14	Duplicate
	Li 12	Nucleus 22	R	F	58	74	N/A	7043	26	NU-6 or CNC	18
Seyyedi 2014
	Seyyedi 1	Nucleus 24 C	R	M	65	66	21	2326	5	CNC	6
		Nucleus 22	L		48	66	21	5916	25	CNC	11
	Seyyedi 2	Nucleus 22	R	F	70	76	34	2326	28	CNC	17.8
		Nucleus 24 M	L		74	76	34	2611	30	CNC	17.3
	Seyyedi 3	Hi Focus	R	F	66	74	12	11635	66	CNC	18.3
		Hi Focus	L		66	74	12	12546	66	CNC	19.6	Duplicate
	Seyyedi 4	Nucleus 24 M	R	F	60	71	58	16000	56	CNC	19
		Nucleus 24 M	L		60	71	58	16401	60	CNC	19.8
	Seyyedi 5	Nucleus Advance	R	M	82	88	26	10064	60	CNC estimated from HINT sentence	10.6	Duplicate
		Nucleus 22	L		71	88	70	8364	60	CNC estimated from HINT	17
	Seyyedi 6	Nucleus 24 M	R	M	71	83	70	7548	57	CNC	19	Duplicate
		Nucleus 24 M	L		71	83	70	8500	58	CNC	16.4
Kamakura							onset of hearing loss
	Karmakura 1	AB CII +P	R	F	82	94	56	2040	10	CNC estimated from HINT	25
	Karmakura 2	AB CII	L	F	80	89	60	3257	10	CNC	17
	Karmakura 3	AB CII +P	L	M	73	82	45	5226	15	CNC	26
	Karmakura 4	Nucleus Freedom	R	M	91	96	50	6467	20	CNC	22
	Karmakura 5	Nucleus 22	L	M	47	66	8	5718	26	CNC	12
	Karmakura 6	Nucleus 24	R	M	51	57	36	1298	28	CNC	13
	Karmakura 7	Nucleus 22	R	F	72	84	63	11527	34	NU6	18
	Karmakura 8	Nucleus 22	L	M	60	83	16	7310	36	CNC	17
	Karmakura 9	Nucleus 24	L	F	79	89	30	4543	41	CNC	21
	Karmakura 10	AB CII	L	F	74	82	36	14375	44	CNC	17
	Karmakura 11	Nucleus 22	R	F	60	81	29	14259	54	CNC	14
	Karmakura 12	Nucleus 24	R	M	83	89	57	2856	54	CNC	21
	Karmakura 13	Nucleus 24	R	F	59	71	9	18918	56	CNC	21	Duplicate
	Karmakura 14	Nucleus 24	R	M	71	83	65	7690	57	CNC	21	Duplicate
	Karmakura 15	Nucleus 24	R	M	82	88	26	9854	60	CNC	17	Duplicate
	Karmakura 16	AB CII +P	L	F	66	74	6	12322	66	CNC	21	Duplicate
	Karmakura 17	AB Hi Res 90K	R	M	86	89	25	11912	74	CNC	20
							inferred
Xu 2012	Xu 1	Clarion AB 5000	L	M	70	72	65	6480	30	68% CID sentence
	Xu 2	Nucleus 22	L	F	46	53	3	12870	38
	Xu 3	Nucleus 22	L	M	58	67	48	9765	4
	Xu 4	Nucleus 22	R	M	51	66	48	4770	49
							Inferred		high word score		Electrode inserted
Fayad Linthicum	Fayad 1	Nucleus 22	L	F	60.4	61.2	55	24399	6	CNC or NU-6	24	Duplicate
	Fayad 2	Nucleus 22	R	M	41.2	41.9	40	23283	—		Full
	Fayad 3	Nucleus 22	R	F	74.4	77	72	4869	0		22 + 4
	Fayad 4	Nucleus 22	L	M	74.4	78.2	50	8496	4	CNC or NU-6	22 + 6
	Fayad 5	Nucleus 22	L	M	56.5	57.1	51	24536	0		22 + 6
	Fayad 6	Nucleus 22	L	F	63.9	67.1	63	5994	64	CNC or NU-6	22 + 7
	Fayad 7	Ineraid	L	F	48.3	61.2	46	6408	10	CNC or NU-6	Unknown
	Fayad 8	Nucleus 22	R	F	—	71.3	—	19746	—		Unknown
	Fayad 9	Nucleus 22	R	M	83.8	87.1	79	14004	18	CNC or NU-6	22 + 1
	Fayad 10	Nucleus 22	R	F	77.4	86.9	42	18486	4	CNC or NU-6	22 + 10	Duplicate
	Fayad 11	Nucleus 22	L	F	66.9	73.4	66	6075	34	CNC or NU-6	22 + 3
	Fayad 12	Clarion	L	M	41	45.4	40	2808	60	CNC or NU-6	Full
	Fayad 13	Nucleus 22	R	F	66.5	76.4	34	2286	16	CNC or NU-6	Unknown
	Fayad 14	Nucleus 24	L	F	74	76.4	34	3276	30	CNC or NU-6	22 + 8
trakimas 2018	1		R	M	65			10920	30	mono-syll words		Duplicate
Tbone trauma	2		R	M	58			19500	4 (0 isolated words)	CID sent		Duplicate
Nadol 2011		Nucleus 24	R	M	51	57		1469	28	CNC		Duplicate
Ishiyama 2019	Ishi 1	3m/House	L	F	N/A	59	N/A	27972	42	MTS	13
	Ishi 2	Nucleus 22	L	F	60	61	N/A	24398	85	MTS	20	Duplicate
	Ishi 3	Nucleus 22	L	F	67	70	N/A	10323	63 (20 isolated words)	CID	20
	Ishi 4	Nucleus 22	R	F	77	87	N/A	18486	98		20	Duplicate
	Ishi 5	Alpha single	R	F	55	61	N/A	20177	83	MTS	16
	Ishi 6	Nucleus 24	R	F	74	76	N/A	2446	28	CNC	22
	Ishi 7	Nucleus 22	L	M	66	74	N/A	7767	58	Iowa	21
	Ishi 8	AB clarion	R	F	73	81	N/A	11520	60	CNC	25
	Ishi 9	AB clarion	L	M	60	61	N/A	8506	28	CNC	22
	Ishi 10	Nucleus C-124	L	M	N/A	72	N/A	9561	20 (4 isolated words)	CID	18
	Ishi 11	N/A	L	M	71	75	N/A	not counted	47	HEI	22
	Ishi 12	Nucleus 22	L	F	70	73	N/A	2000	32	MTS	25
	Ishi 13	Nucleus 22	L	M	73	89	N/A	935	34 (10 isolated words)	CID	20
Kamakura 2017	R	AB	R	M	63	64	62	5324	60	CNC	18.9
Cogan's	L	AB	L	M	63	64	62	9881	50	CNC	23.5
Trakimas 2019	Drillout 1	Nucleus 22	L		2	6		Prelingual	no record		SV full	Prelingual
Drill outs	Drillout 2	Ineraid	R		30	47		17360	40	NU-6	SV
	Drillout 3	Nucleus 22	R		71	89		12540	0	Speech discim scores only	Incomplete
	Drillout 4	Ineraid	L		66	89		5510	0	Speech discim scores only	Incomplete
	Drillout 5	Nucleus multichannel	R		45	60		1250	6	NU-6	-
Nadol 2015	DFNA5	AB	L		70	89		6888	no measurable speech discrimation		22
